# Supplementary material for: New Polyene Macrolide Compounds from Mangrove-Derived Strain Streptomyces hiroshimensis GXIMD 06359: Isolation, Antifungal Activity, and Mechanism against Talaromyces marneffei
Source: Mar Drugs. 2024 Jan 8;22(1):38. doi: 10.3390/md22010038 (PMC10819995; doi:10.3390/md22010038)
Supplement: Supplementary file 1 [file marinedrugs-22-00038-s001.zip]

Archive with 1 entries (1 files):
- marinedrugs-2797406-supplementary.pdf
